# Supplementary material for: Bradykinin and Neurotensin Analogues as Potential Compounds in Colon Cancer Therapy
Source: Int J Mol Sci. 2023 Jun 1;24(11):9644. doi: 10.3390/ijms24119644 (PMC10253536; doi:10.3390/ijms24119644)
Supplement: Supplementary file 1 [file ijms-24-09644-s001.zip]

Archive with 1 entries (1 files):
- ijms-2349015-supplementary.pdf
